# Supplementary material for: Gut Microbiota Associated with Clostridioides difficile Carriage in Three Clinical Groups (Inflammatory Bowel Disease, C. difficile Infection and Healthcare Workers) in Hospital Field
Source: Microorganisms. 2023 Oct 10;11(10):2527. doi: 10.3390/microorganisms11102527 (PMC10609531; doi:10.3390/microorganisms11102527)
Supplement: Supplementary file 1 [file microorganisms-11-02527-s001.zip]

Archive with 1 entries (1 files):
- microorganisms-2622360-Supplementary-revised.pdf
